# Supplementary material for: New Genetic Biomarkers Predicting Azathioprine Blood Concentrations in Combination Therapy with 5-Aminosalicylic Acid
Source: PLoS One. 2014 Apr 24;9(4):e95080. doi: 10.1371/journal.pone.0095080 (PMC3999094; doi:10.1371/journal.pone.0095080)
Supplement: Figure S3 — Correlation analysis of SNPs and 6-TGN risk ratios in IBD patients. Criteria: r≥0.4, p-values<0.01. (XLSX) [file pone.0095080.s003.xlsx]

## Sheet: Sheet1
SNPs	Genes	r2	p-value
rs3846503	SLC38A9	0.723702	2.86e-06
rs13165328	SLC38A9	0.723702	2.86e-06
rs4242056	SLC38A9	0.723702	2.86e-06
rs2408030	SLC38A9	0.723702	2.86e-06
rs13177722	SLC38A9	0.723702	2.86e-06
rs3846502	SLC38A9	0.723702	2.86e-06
rs9687838	SLC38A9	0.723702	2.86e-06
rs4865614	SLC38A9	0.723702	2.86e-06
rs3761769	SLC38A9	0.695875	9.78e-06
rs16884436	SLC38A9	0.695875	9.78e-06
rs6635005	PLAC1	0.683529	1.62e-05
rs8053334	KLHL36	0.669733	2.76e-05
rs9319452	KLHL36	0.669733	2.76e-05
rs8120539	TOX2	0.669437	2.79e-05
rs16884434	SLC38A9	0.662306	3.64e-05
rs12423501	ITPR2	0.655479	4.66e-05
rs6897117	SLC38A9	0.652897	5.11e-05
rs6487555	ITPR2	0.649953	5.67e-05
rs2220168	ITPR2	0.649953	5.67e-05
rs13044223	TOX2	0.649065	5.85e-05
rs11048585	ITPR2	0.646962	6.3e-05
rs7753175	DAAM2	0.63961	8.1e-05
rs826057	C2CD3	0.631406	0.000106543
rs16930911	ITPR2	0.622845	0.000140595
rs4617927	HLF	0.618575	0.000160966
rs11048566	ITPR2	0.617986	0.00016397
rs7964750	ITPR2	0.617986	0.00016397
rs3782294	ITPR2	0.617986	0.00016397
rs1009150	MYH9	0.616571	0.000171402
rs9610486	MYH9	0.611841	0.000198466
rs2157254	MYH9	0.611841	0.000198466
rs4820232	MYH9	0.611841	0.000198466
rs2157252	MYH9	0.611841	0.000198466
rs4820229	MYH9	0.611841	0.000198466
rs2157256	MYH9	0.611841	0.000198466
rs12658249	RASGRF2	0.605657	0.000239567
rs1428526	ADCY2	0.601713	0.000269572
rs16906923	SYK	0.600302	0.000281088
rs4744019	SYK	0.600302	0.000281088
rs2306041	SYK	0.600302	0.000281088
rs12003597	SYK	0.600302	0.000281088
rs2290891	SYK	0.600302	0.000281088
rs12003608	SYK	0.600302	0.000281088
rs2306040	SYK	0.600302	0.000281088
rs1484285	MYO1E	0.594226	0.000335847
rs17269587	MYO1E	0.594226	0.000335847
rs9365546	PACRG	0.593466	0.00034332
rs6754677	ATG16L1	0.592182	0.000356292
rs2239782	MYH9	0.591443	0.000363951
rs2748377	MUTED	0.590206	0.000377089
rs12663094	MUTED	0.590206	0.000377089
rs2748376	MUTED	0.590206	0.000377089
rs12281742	SAPS3	0.58948	0.000384998
rs10815959	PTPRD	0.589352	0.000386405
rs6737398	ATG16L1	0.586345	0.000420858
rs6737398	ATG16L1	0.586345	0.000420858
rs6466202	MAGI2	0.585122	0.000435633
rs11048555	ITPR2	0.585021	0.000436879
rs7867494	RORB	0.584122	0.000448046
rs4529574	SYK	0.583671	0.000453759
rs10993727	SYK	0.583671	0.000453759
rs3789903	SYK	0.583671	0.000453759
rs10993728	SYK	0.583671	0.000453759
rs12001366	SYK	0.583671	0.000453759
rs12000793	SYK	0.583671	0.000453759
rs3759525	NIN	0.583049	0.00046173
rs10762636	ADK	0.582687	0.000466424
rs871267	ADK	0.582687	0.000466424
rs1876813	RIN2	0.582591	0.000467666
rs716897	LOC100129411	0.582249	0.00047216
rs4461009	FAM81A	0.581622	0.000480475
rs2075099	ATP1B4	0.580917	0.000489988
rs1225886	MACROD2	0.580916	0.000490004
rs455676	FRY	0.580618	0.000494068
rs433669	FRY	0.580618	0.000494068
rs221488	NRXN3	0.580448	0.000496411
rs11258009	CAMK1D	0.579161	0.000514413
rs1999369	CAMK1D	0.579161	0.000514413
rs7801661	POT1	0.577182	0.000543202
rs10446259	C2CD2	0.576906	0.000547339
rs2241877	ATG16L1	0.576664	0.000550972
rs6431655	ATG16L1	0.576664	0.000550972
rs12119698	TNR	0.575767	0.000564665
rs10912985	TNR	0.575767	0.000564665
rs7547439	TNR	0.575628	0.000566814
rs2182128	STARD13	0.574931	0.000577687
rs2858136	STARD13	0.574931	0.000577687
rs2764623	STARD13	0.574931	0.000577687
rs2555600	STARD13	0.574931	0.000577687
rs1188873	ECT2L	0.573481	0.000600919
rs11796898	GABRA3	0.572873	0.000610891
rs5969877	GABRA3	0.572873	0.000610891
rs13123463	INPP4B	0.571871	0.000627671
rs10411346	GNG7	0.571745	0.000629798
rs12409747	LOC729041	0.568374	0.000689405
rs2667093	INPP4B	0.567955	0.000697146
rs12426074	ITPR2	0.567439	0.000706791
rs929099	LOC728275	0.565942	0.000735435
rs807915	LOC728275	0.565942	0.000735435
rs6431262	ATG16L1	0.565615	0.000741828
rs283517	VRK3	0.565581	0.000742494
rs10755296	RGNEF	0.564956	0.000754858
rs13178946	RGNEF	0.564956	0.000754858
rs4704090	RGNEF	0.564956	0.000754858
rs1442796	IGDCC3	0.564714	0.000759693
rs294560	MCTP2	0.563584	0.00078263
rs11236006	C2CD3	0.56289	0.000797036
rs11236028	C2CD3	0.56289	0.000797036
rs826054	C2CD3	0.56289	0.000797036
rs555964	PPME1	0.56289	0.000797036
rs1941820	P4HA3	0.561872	0.000818546
rs542628	P4HA3	0.561872	0.000818546
rs222931	CYYR1	0.561264	0.000831648
rs13329421	MCTP2	0.560735	0.000843196
rs9934960	XYLT1	0.560725	0.000843427
rs3729592	INPP4B	0.560273	0.000853406
rs9996933	INPP4B	0.560273	0.000853406
rs6965302	LANCL2	0.56014	0.000856364
rs2815136	MUTED	0.559534	0.000869951
rs3755460	TACR1	0.559011	0.000881824
rs3933566	ZDHHC14	0.558854	0.000885423
rs2555605	STARD13	0.558138	0.000901956
rs9939115	XYLT1	0.558068	0.000903588
rs2380085	XYLT1	0.558068	0.000903588
rs13268134	TOX	0.557734	0.000911414
rs4620969	WWOX	0.557368	0.00092006
rs3786669	VRK3	0.556088	0.000950864
rs3767382	PKN2	0.555795	0.000958042
rs17310472	C2CD3	0.55569	0.000960616
rs6867751	RGNEF	0.55497	0.00097848
rs411174	ITK	0.553949	0.00100435
rs4766583	ACACB	0.553407	0.0010183
rs4766584	ACACB	0.553407	0.0010183
rs12831686	ACACB	0.553407	0.0010183
rs1610177	TMEM132D	0.552379	0.00104525
rs10437580	MAML2	0.552034	0.00105444
rs9669045	ITPR2	0.551557	0.00106726
rs7303990	ITPR2	0.551557	0.00106726
rs11048580	ITPR2	0.551557	0.00106726
rs11048568	ITPR2	0.551557	0.00106726
rs2134328	ITPR2	0.551557	0.00106726
rs12372554	ITPR2	0.551557	0.00106726
rs2703715	FILIP1	0.550653	0.00109191
rs7248299	TNFAIP8L1	0.550312	0.00110135
rs7248430	TNFAIP8L1	0.550312	0.00110135
rs17051403	DOCK3	0.550041	0.0011089
rs12492615	DOCK3	0.550041	0.0011089
rs4927961	DOCK3	0.550041	0.0011089
rs762889	HEMK1	0.550041	0.0011089
rs2285090	HEMK1	0.550041	0.0011089
rs616689	MAPKAPK3	0.550041	0.0011089
rs876104	MAPKAPK3	0.550041	0.0011089
rs11258005	CAMK1D	0.549922	0.00111222
rs10906228	CAMK1D	0.549922	0.00111222
rs1107312	CACNA2D2	0.549883	0.00111331
rs6759083	EPC2	0.548995	0.00113846
rs704815	TNR	0.548424	0.00115488
rs7099285	CTNNA3	0.548404	0.00115547
rs4746640	CTNNA3	0.548404	0.00115547
rs7083846	CTNNA3	0.548404	0.00115547
rs4470828	PACRG	0.548108	0.00116407
rs1758780	RGS8	0.547831	0.00117216
rs12409524	RGS8	0.547831	0.00117216
rs1332633	INADL	0.547742	0.00117477
rs4888082	LOC729847	0.547727	0.00117522
rs7184083	CLEC16A	0.547602	0.00117889
rs755267	PES1	0.547142	0.00119252
rs9576865	LHFP	0.547104	0.00119365
rs1188827	ECT2L	0.546743	0.00120444
rs2216859	TMTC1	0.546719	0.00120517
rs2281351	LOC100131673	0.546584	0.00120924
rs5932672	XPNPEP2	0.546347	0.00121639
rs10933704	C3orf21	0.545192	0.00125183
rs12532152	MAGI2	0.544908	0.00126066
rs12923173	CNTNAP4	0.544228	0.00128208
rs7875700	PES1	0.544179	0.00128363
rs11257103	PFKFB3	0.543877	0.00129324
rs579113	KCNB1	0.543333	0.00131076
rs7281894	C2CD2	0.543098	0.00131836
rs4967886	CDH11	0.542483	0.0013385
rs7498801	CDH11	0.542483	0.0013385
rs2088285	CDH11	0.542483	0.0013385
rs1040271	CDH11	0.542483	0.0013385
rs16847223	SCHIP1	0.542194	0.00134803
rs7099541	CTNNA3	0.542098	0.00135123
rs17743339	VCL	0.54158	0.00136851
rs3793921	VCL	0.541548	0.0013696
rs2131959	VCL	0.541548	0.0013696
rs358683	ZNF644	0.541393	0.0013748
rs485566	SPIRE1	0.541216	0.00138077
rs3935	SPIRE1	0.541216	0.00138077
rs11641414	CDH13	0.541214	0.00138087
rs12933151	WWOX	0.54101	0.00138776
rs2216858	TMTC1	0.54084	0.00139357
rs2043624	TMTC1	0.54084	0.00139357
rs10492310	TMTC1	0.54084	0.00139357
rs2041733	CLEC16A	0.540638	0.00140047
rs854774	MYO15A	0.540328	0.00141114
rs10816055	DMRT1	0.540285	0.00141261
rs10816059	DMRT1	0.540285	0.00141261
rs3775616	INPP4B	0.540069	0.0014201
rs9641395	MAGI2	0.539673	0.00143387
rs4460209	UBR2	0.53929	0.00144735
rs17287873	UBR2	0.53929	0.00144735
rs4244165	JAK1	0.539216	0.00144994
rs4916014	JAK1	0.539216	0.00144994
rs962801	ALDH3A2	0.539144	0.00145248
rs4925041	SLC47A2	0.539144	0.00145248
rs10424034	GNG7	0.53913	0.00145297
rs10408376	GNG7	0.53913	0.00145297
rs13015372	EPC2	0.538948	0.00145942
rs10497040	EPC2	0.538948	0.00145942
rs13014589	EPC2	0.538948	0.00145942
rs16829194	EPC2	0.538948	0.00145942
rs12612012	EPC2	0.538948	0.00145942
rs9076	PNKD	0.53889	0.0014615
rs12057022	GKAP1	0.537999	0.00149347
rs7031676	GKAP1	0.537999	0.00149347
rs2160821	GKAP1	0.537999	0.00149347
rs12057022	GKAP1	0.537999	0.00149347
rs2111683	GKAP1	0.537999	0.00149347
rs4877809	GKAP1	0.537999	0.00149347
rs10453251	GKAP1	0.537999	0.00149347
rs295283	GKAP1	0.537999	0.00149347
rs10746724	GKAP1	0.537999	0.00149347
rs1652244	FRMPD2	0.537916	0.00149652
rs3193970	SORBS1	0.537023	0.00152924
rs1409993	AWAT2	0.536872	0.00153484
rs1992972	C14orf145	0.536815	0.00153694
rs430600	PKN2	0.536015	0.00156693
rs9427965	PKN2	0.536015	0.00156693
rs2619665	C14orf145	0.53476	0.00161501
rs4468966	DOCK3	0.534289	0.00163339
rs12493978	DOCK3	0.534289	0.00163339
rs9829057	DOCK3	0.534289	0.00163339
rs11257102	PFKFB3	0.533589	0.00166102
rs11257102	PFKFB3	0.533589	0.00166102
rs4386359	ANTXR1	0.533475	0.00166556
rs221486	NRXN3	0.533437	0.00166708
rs221498	NRXN3	0.533437	0.00166708
rs221481	NRXN3	0.533437	0.00166708
rs221492	NRXN3	0.533437	0.00166708
rs221489	NRXN3	0.533437	0.00166708
rs1202621	RPS6KA2	0.533129	0.00167938
rs16968516	XYLT1	0.532802	0.00169257
rs6703913	TNN	0.532759	0.00169429
rs6691395	TNN	0.532759	0.00169429
rs4854784	SLCO2A1	0.532465	0.00170624
rs742764	GLP1R	0.532281	0.00171376
rs4809946	BCAS1	0.53194	0.00172773
rs11237770	ODZ4	0.531771	0.0017347
rs7419564	CACNB4	0.531528	0.00174474
rs11211276	LOC729041	0.530353	0.00179414
rs11048556	ITPR2	0.529816	0.00181712
rs440294	C21orf34	0.529471	0.00183202
rs1973812	MAGI1	0.529271	0.00184067
rs6787045	MAGI1	0.529271	0.00184067
rs2372067	MAGI1	0.529271	0.00184067
rs17073122	MAGI1	0.529271	0.00184067
rs1404548	MAGI1	0.529271	0.00184067
rs480358	PGM2L1	0.529242	0.00184194
rs3867272	PGM2L1	0.529242	0.00184194
rs3867271	PGM2L1	0.529242	0.00184194
rs598869	PGM2L1	0.529242	0.00184194
rs1060060	NR5A2	0.528244	0.00188581
rs338564	FAM129A	0.52793	0.00189981
rs6584870	NRG3	0.527564	0.00191625
rs413120	PHACTR1	0.527438	0.00192192
rs7649323	DCP1A	0.526882	0.0019472
rs11735430	C4orf40	0.526882	0.0019472
rs1457230	SGCZ	0.526837	0.00194922
rs243224	FOXN3	0.526799	0.001951
rs3952231	SCAMP1	0.526312	0.00197338
rs11795826	XPNPEP2	0.524993	0.00203515
rs2235445	XPNPEP2	0.524993	0.00203515
rs11795787	XPNPEP2	0.524993	0.00203515
rs7225158	GAS7	0.524485	0.00205941
rs7635582	CNTN4	0.52439	0.00206396
rs4493418	CNTN4	0.52439	0.00206396
rs9847255	CNTN4	0.52439	0.00206396
rs7791180	PDE1C	0.523797	0.00209265
rs892100	OPA3	0.523726	0.00209607
rs6801007	ACAP2	0.523645	0.00210003
rs6437471	ACAP2	0.523645	0.00210003
rs1078328	CLEC16A	0.523261	0.00211884
rs2407773	FRMPD4	0.523168	0.00212344
rs7097320	ADK	0.523126	0.00212548
rs1338389	ADK	0.523126	0.00212548
rs2761441	SLC6A17	0.523109	0.00212633
rs10938823	KCNIP4	0.523004	0.00213153
rs8091352	C18orf1	0.522931	0.00213514
rs7230276	C18orf1	0.522931	0.00213514
rs1648587	C18orf1	0.522931	0.00213514
rs1648585	C18orf1	0.522931	0.00213514
rs6505821	C18orf1	0.522931	0.00213514
rs7230189	C18orf1	0.522931	0.00213514
rs1812468	C18orf1	0.522931	0.00213514
rs2283386	RGS6	0.522113	0.00217593
rs7155750	RGS6	0.522113	0.00217593
rs7872026	PTPRD	0.521795	0.00219199
rs9862773	PTPRG	0.521349	0.00221466
rs221491	NRXN3	0.521249	0.00221978
rs6752107	ATG16L1	0.520931	0.00223614
rs6431654	ATG16L1	0.520931	0.00223614
rs3828309	ATG16L1	0.520931	0.00223614
rs4345891	ADARB2	0.520619	0.00225222
rs7537388	KCNH1	0.520598	0.00225333
rs1766163	LOC149351	0.520405	0.00226339
rs3896732	LOC149351	0.520405	0.00226339
rs1381634	DMP1	0.520095	0.00227958
rs10924185	KIF26B	0.519689	0.00230092
rs697314	KIF26B	0.519689	0.00230092
rs8112109	LOC647678	0.519653	0.00230283
rs10424282	VRK3	0.519653	0.00230283
rs11251702	PFKP	0.519603	0.00230547
rs502199	CSMD2	0.519325	0.00232021
rs10513221	SLC9A9	0.519011	0.00233698
rs9289667	SLC9A9	0.519011	0.00233698
rs859369	TNR	0.518927	0.00234145
rs4750552	FAM107B	0.518926	0.0023415
rs6720079	THSD7B	0.518828	0.0023468
rs10815962	PTPRD	0.518575	0.0023604
rs10815955	PTPRD	0.518575	0.0023604
rs16926382	CHD7	0.518518	0.00236351
rs461373	FRY	0.518207	0.00238038
rs3777868	EYA4	0.518187	0.00238144
rs631376	ALKBH8	0.518154	0.00238323
rs6674384	DCLRE1B	0.517786	0.00240336
rs6669370	HIPK1	0.517786	0.00240336
rs12003101	KIF27	0.517593	0.00241394
rs12001918	KIF27	0.517593	0.00241394
rs17064724	KIF27	0.517593	0.00241394
rs7048626	KIF27	0.517593	0.00241394
rs12001293	RMI1	0.517593	0.00241394
rs8134290	SAMSN1	0.517214	0.00243489
rs7306810	ARL1	0.517039	0.00244465
rs11610301	UTP20	0.517039	0.00244465
rs1582720	GABRA3	0.517023	0.00244551
rs12101255	BHLHB9	0.516827	0.00245647
rs12101261	BHLHB9	0.516827	0.00245647
rs3750633	HIF1AN	0.516786	0.00245874
rs7073586	HIF1AN	0.516786	0.00245874
rs11190604	HIF1AN	0.516786	0.00245874
rs11292	HIF1AN	0.516786	0.00245874
rs7944870	SAPS3	0.516009	0.00250257
rs11228292	SAPS3	0.516009	0.00250257
rs7109294	SAPS3	0.516009	0.00250257
rs7104877	SAPS3	0.516009	0.00250257
rs10501398	SAPS3	0.516009	0.00250257
rs4316515	SAPS3	0.516009	0.00250257
rs11228258	SAPS3	0.516009	0.00250257
rs10255155	IGF2BP3	0.515949	0.00250597
rs10229956	IGF2BP3	0.515949	0.00250597
rs9392189	MUTED	0.515765	0.00251642
rs1915117	CDH11	0.51557	0.0025276
rs9873216	PRICKLE2	0.515382	0.00253841
rs4592430	NTM	0.515364	0.00253942
rs12419402	NTM	0.515364	0.00253942
rs1797710	DYRK2	0.515334	0.00254118
rs7169664	FLJ11506	0.51484	0.00256976
rs7166370	RORA	0.514792	0.00257251
rs2362831	LHFPL2	0.514732	0.00257601
rs2276942	INPP4B	0.514641	0.0025813
rs9986085	INPP4B	0.514641	0.0025813
rs1492293	GABRA3	0.514507	0.00258914
rs5970265	GABRA3	0.514507	0.00258914
rs2201169	GABRA3	0.514507	0.00258914
rs11094571	GABRA3	0.514507	0.00258914
rs6627574	GABRA3	0.514507	0.00258914
rs1565610	GABRA3	0.514507	0.00258914
rs1464205	CAB39	0.513873	0.00262651
rs2438296	CAB39	0.513873	0.00262651
rs10906636	FRMD4A	0.513748	0.0026339
rs7068964	FRMD4A	0.513748	0.0026339
rs2149457	BAI3	0.513521	0.00264743
rs12444911	KLHL36	0.513288	0.00266132
rs1892497	ZMIZ1	0.513107	0.00267219
rs11987778	TOX	0.512967	0.00268061
rs1967357	CNTLN	0.512865	0.00268682
rs11085876	RFX1	0.512761	0.00269306
rs8047671	WWOX	0.512623	0.00270142
rs8052309	WWOX	0.512616	0.00270188
rs10121226	DMRT1	0.512322	0.00271976
rs10759043	DMRT1	0.512322	0.00271976
rs4461954	DMRT1	0.512322	0.00271976
rs10977542	DMRT1	0.512322	0.00271976
rs4738738	TOX	0.512237	0.00272495
rs496485	SPIRE1	0.511519	0.00276919
rs768574	VRK3	0.511518	0.00276928
rs338567	FAM129A	0.511262	0.00278519
rs749733	CSMD2	0.510793	0.00281453
rs4781419	LOC729993	0.51071	0.00281974
rs1231201	PRKDC	0.510686	0.00282129
rs2243610	CAMK2G	0.510525	0.00283141
rs732591	SPSB1	0.510518	0.00283191
rs10760430	FAM125B	0.510343	0.00284294
rs10510757	DOCK3	0.510211	0.00285135
rs17712228	VPRBP	0.510211	0.00285135
rs2306569	TKT	0.510083	0.00285953
rs3857059	SNCA	0.509973	0.00286651
rs8019126	RGS6	0.509909	0.00287063
rs11639940	WWOX	0.509888	0.00287195
rs11639743	WWOX	0.509888	0.00287195
rs2000051	ACAP2	0.50981	0.00287693
rs6494923	THSD4	0.509697	0.00288423
rs1573996	MAGI3	0.509649	0.00288729
rs12030900	MAGI3	0.509649	0.00288729
rs11102639	MAGI3	0.509649	0.00288729
rs5025389	SLC9A9	0.50964	0.00288789
rs12026691	NEGR1	0.509568	0.00289254
rs12272966	NCAM1	0.50936	0.00290591
rs17035056	TDG	0.50908	0.00292406
rs617739	PDE10A	0.508982	0.00293049
rs1294689	FKBP1A	0.508891	0.00293637
rs10824306	ZNF503	0.508846	0.00293934
rs10954359	PLXNA4	0.508627	0.00295368
rs9862736	OSTN	0.50862	0.0029541
rs3787752	HLCS	0.508056	0.00299133
rs3787754	HLCS	0.508056	0.00299133
rs13047322	HLCS	0.508056	0.00299133
rs7244678	IMPA2	0.507823	0.00300681
rs7701594	LOC100129411	0.507777	0.00300985
rs7963874	CHST11	0.507657	0.00301784
rs2267239	LARGE	0.507641	0.00301895
rs3792106	ATG16L1	0.507526	0.00302664
rs7190796	HS3ST4	0.506837	0.00307306
rs12171538	CDH12	0.506434	0.00310058
rs10109984	PRKDC	0.506316	0.00310864
rs17111365	TSHR	0.506307	0.00310928
rs4783309	CDH13	0.506236	0.00311413
rs11692805	STK39	0.506171	0.00311861
rs4235708	SCAMP1	0.505944	0.00313419
rs6414976	SCAMP1	0.505944	0.00313419
rs10052476	SCAMP1	0.505944	0.00313419
rs16875428	SCAMP1	0.505944	0.00313419
rs7448519	SCAMP1	0.505944	0.00313419
rs2145466	C14orf83	0.505699	0.00315117
rs9872199	FRMD4B	0.505571	0.00316004
rs9831516	FRMD4B	0.505571	0.00316004
rs7042243	BNC2	0.505479	0.00316646
rs1124264	AKAP12	0.505266	0.00318134
rs4959813	SLC22A23	0.505239	0.0031832
rs4546534	SLC22A23	0.505239	0.0031832
rs2671349	DYNC2H1	0.504945	0.00320385
rs3825192	LOC100130272	0.504872	0.00320896
rs948462	TMPRSS4	0.504828	0.00321208
rs13125670	CLNK	0.504578	0.00322979
rs12489219	DOCK3	0.504547	0.00323193
rs4346580	DOCK3	0.504547	0.00323193
rs1480359	DOCK3	0.504547	0.00323193
rs16974269	SLCO3A1	0.503783	0.00328651
rs1956565	FRMD6	0.503712	0.00329164
rs7760002	PACRG	0.503562	0.00330244
rs1232487	BTBD3	0.50355	0.0033033
rs6005680	GGTLC1	0.50353	0.00330475
rs7976717	CHST11	0.503188	0.00332957
rs16827043	NBPF10	0.50315	0.00333234
rs5003770	ALK	0.503024	0.00334151
rs11634458	LRRC49	0.502845	0.00335458
rs10787305	NRG3	0.502841	0.00335487
rs4586096	NRG3	0.502841	0.00335487
rs2219938	NRG3	0.502841	0.00335487
rs17150489	MAGI2	0.502736	0.00336253
rs604428	PDE10A	0.502438	0.00338447
rs632065	PDE10A	0.502438	0.00338447
rs585208	PDE10A	0.502438	0.00338447
rs686406	PDE10A	0.502438	0.00338447
rs567220	LOC647163	0.502328	0.00339264
rs11055137	GPRC5A	0.501972	0.00341903
rs10504277	TOX	0.50185	0.00342809
rs3761776	DDX4	0.501747	0.00343582
rs11682564	LOC728597	0.501581	0.00344819
rs7622180	ACAP2	0.50124	0.0034739
rs16912255	LINGO2	0.500871	0.00350184
rs10479046	FSTL4	0.500205	0.0035527
rs11182904	PLEKHA9	0.500041	0.00356534
rs10880757	PLEKHA9	0.500041	0.00356534
rs2119787	SNCA	0.500014	0.00356746
rs11097234	SNCA	0.500014	0.00356746
rs12502363	SNCA	0.500014	0.00356746
rs17079845	UST	0.499893	0.00357677
rs4697298	GPR125	0.499498	0.00360744
rs13148867	GPR125	0.499498	0.00360744
rs27908	CLEC16A	0.49946	0.00361047
rs6498169	CLEC16A	0.49946	0.00361047
rs28087	CLEC16A	0.49946	0.00361047
rs8063318	CLEC16A	0.49946	0.00361047
rs171593	CLEC16A	0.49946	0.00361047
rs3788979	DPP4	0.499174	0.00363281
rs9514645	FAM155A	0.499168	0.00363323
rs10997893	HERC4	0.498934	0.0036517
rs3800481	TBC1D7	0.498748	0.00366634
rs9473930	TBC1D7	0.498748	0.00366634
rs10107279	ARHGEF10	0.498508	0.00368537
rs7083972	CTNNA3	0.498499	0.00368608
rs221495	NRXN3	0.498376	0.00369585
rs11212484	CUL5	0.49831	0.00370107
rs39107	CHN2	0.498271	0.00370422
rs9672753	GABRG3	0.498267	0.00370451
rs1232480	BTBD3	0.498194	0.00371039
rs1675496	SCHIP1	0.49809	0.00371868
rs2671393	DYNC2H1	0.49798	0.00372751
rs3847580	DYNC2H1	0.49798	0.00372751
rs1543114	DYNC2H1	0.49798	0.00372751
rs7949331	DYNC2H1	0.49798	0.00372751
rs2671385	DYNC2H1	0.49798	0.00372751
rs313426	DYNC2H1	0.49798	0.00372751
rs2671391	DYNC2H1	0.49798	0.00372751
rs2187958	TNN	0.497859	0.0037372
rs284531	SMARCAL1	0.497204	0.00379019
rs284526	SMARCAL1	0.497204	0.00379019
rs6712279	LOC100133877	0.497063	0.00380164
rs2267712	CRHR2	0.496591	0.00384033
rs42369	CLEC16A	0.496478	0.00384958
rs1540205	OPCML	0.496446	0.00385224
rs7398357	ANKS1B	0.496258	0.00386781
rs1108618	ZMIZ1	0.496254	0.00386814
rs487472	CSMD2	0.4962	0.00387255
rs233655	DIAPH2	0.495927	0.00389529
rs5920651	DIAPH2	0.495927	0.00389529
rs1014982	DIAPH2	0.495927	0.00389529
rs5921901	DIAPH2	0.495927	0.00389529
rs5921897	DIAPH2	0.495927	0.00389529
rs5920650	DIAPH2	0.495927	0.00389529
rs829290	DIAPH2	0.495927	0.00389529
rs232370	DIAPH2	0.495927	0.00389529
rs5920978	DIAPH2	0.495927	0.00389529
rs233209	DIAPH2	0.495927	0.00389529
rs233218	DIAPH2	0.495927	0.00389529
rs860479	DIAPH2	0.495927	0.00389529
rs233217	DIAPH2	0.495927	0.00389529
rs829291	DIAPH2	0.495927	0.00389529
rs5920967	DIAPH2	0.495927	0.00389529
rs17322367	DIAPH2	0.495927	0.00389529
rs16975717	SORD	0.495527	0.00392866
rs12410855	KMO	0.495287	0.0039489
rs1398083	ANKS1B	0.495257	0.00395139
rs9555338	FAM155A	0.495243	0.00395261
rs9555337	FAM155A	0.495243	0.00395261
rs10924987	ZNF496	0.494812	0.0039891
rs10795898	C10orf47	0.4946	0.00400709
rs7191005	WWOX	0.494577	0.00400906
rs7812836	RBPMS	0.494515	0.00401435
rs11958318	RASGRF2	0.494432	0.0040215
rs4583225	XYLT1	0.49441	0.00402335
rs1182465	PHACTR3	0.493927	0.00406492
rs4929918	ST5	0.493782	0.00407746
rs2316863	ST5	0.493782	0.00407746
rs7935617	ST5	0.493782	0.00407746
rs12443637	HS3ST4	0.493417	0.00410917
rs2527786	URG4	0.49334	0.00411589
rs10232919	URG4	0.49334	0.00411589
rs2241873	SAG	0.49325	0.00412376
rs9558989	FAM155A	0.493189	0.00412907
rs2630271	C14orf145	0.493182	0.00412968
rs12504307	SORBS2	0.49318	0.00412988
rs10888979	PPAP2B	0.49293	0.00415185
rs17782193	RPL5P34	0.492818	0.00416166
rs17446175	FAM155A	0.492778	0.00416526
rs11206210	GLIS1	0.492689	0.00417309
rs11206193	GLIS1	0.492689	0.00417309
rs9893847	VPS53	0.492438	0.00419535
rs2614197	SIDT1	0.492408	0.00419798
rs41341253	FAM155A	0.492336	0.00420439
rs2323523	GPR125	0.492277	0.00420964
rs1705237	TSPAN8	0.492274	0.0042099
rs4756221	SLC1A2	0.492004	0.00423397
rs10908228	FGF3	0.491956	0.00423831
rs2072903	XPNPEP2	0.491693	0.00426192
rs2076204	XPNPEP2	0.491693	0.00426192
rs2135737	FAM129A	0.491632	0.00426742
rs2257743	KIF25	0.491628	0.00426774
rs1432214	THSD7B	0.491419	0.00428662
rs214200	SKINTL	0.491388	0.00428942
rs11583308	SKINTL	0.491388	0.00428942
rs2239237	RGS6	0.49137	0.00429106
rs7013223	PEBP4	0.491231	0.00430362
rs2028382	ZAK	0.49114	0.00431192
rs11805556	DDR2	0.49093	0.00433105
rs6427418	KIRREL	0.490757	0.00434687
rs2241377	SIN3B	0.490531	0.00436759
rs9514649	FAM155A	0.490344	0.00438481
rs4954468	THSD7B	0.489669	0.0044474
rs1785181	C18orf1	0.489639	0.0044502
rs2305858	UTP20	0.489545	0.00445901
rs4076390	LRRC4C	0.489342	0.00447805
rs7016467	DLC1	0.489122	0.00449873
rs12976111	MUC16	0.489021	0.00450825
rs12985992	MUC16	0.489021	0.00450825
rs3767000	CACNA1E	0.488951	0.00451484
rs6061612	CDH4	0.488129	0.00459319
rs862988	CADM3	0.488069	0.00459895
rs6448000	KCNIP4	0.487956	0.00460975
rs4697201	KCNIP4	0.487956	0.00460975
rs1245133	NCAM1	0.487934	0.00461194
rs11182931	ANO6	0.487489	0.00465492
rs6945589	RNF32	0.487268	0.00467645
rs7240858	C18orf1	0.487182	0.00468483
rs3097643	C18orf1	0.487182	0.00468483
rs1334154	TSHZ2	0.487132	0.0046897
rs6013674	TSHZ2	0.487132	0.0046897
rs6887241	CPLX2	0.486813	0.00472091
rs1234649	FRMD4A	0.486773	0.00472488
rs1812175	HHIP	0.486716	0.00473047
rs433395	IGF2BP3	0.486683	0.00473377
rs200717	IGF2BP3	0.486683	0.00473377
rs12055169	DOCK2	0.486662	0.00473577
rs3779639	RBPMS	0.486291	0.00477249
rs17089361	CNDP2	0.4862	0.00478147
rs3794957	CNDP2	0.4862	0.00478147
rs10180645	MREG	0.486148	0.00478668
rs3770551	MREG	0.486148	0.00478668
rs13014738	MREG	0.486148	0.00478668
rs7582701	EPAS1	0.486103	0.00479118
rs298996	METTL14	0.486095	0.00479194
rs298998	METTL14	0.486095	0.00479194
rs4442648	FAM155A	0.485981	0.0048033
rs1913846	TMCO1	0.485933	0.00480807
rs10174459	COL4A4	0.485664	0.00483504
rs10034734	LOC100128580	0.485654	0.00483598
rs6854848	LOC100128580	0.485654	0.00483598
rs2238591	MBD3	0.485627	0.00483874
rs11783942	NRG1	0.485048	0.0048971
rs7947631	ST5	0.485013	0.00490064
rs2400235	PPP2R2B	0.484971	0.00490494
rs1218397	FRMD4A	0.48494	0.00490806
rs1218400	FRMD4A	0.48494	0.00490806
rs2121266	EPAS1	0.484889	0.00491321
rs3821312	POLE4	0.484746	0.00492777
rs16832263	PTCH2	0.484562	0.00494658
rs10252758	CALN1	0.484558	0.00494706
rs7803466	CALN1	0.484558	0.00494706
rs9346929	PACRG	0.484368	0.00496647
rs4762291	ELK3	0.484079	0.00499621
rs11225794	DYNC2H1	0.483918	0.00501286
rs3784705	MAP2K5	0.483786	0.00502653
rs2991515	DAB1	0.483688	0.00503668
rs4151178	MNAT1	0.483525	0.0050536
rs819896	KIF26B	0.483383	0.00506847
rs12554364	GABBR2	0.483314	0.00507568
rs12553133	GABBR2	0.483314	0.00507568
rs12553207	GABBR2	0.483314	0.00507568
rs5925236	NSDHL	0.483245	0.00508284
rs4828727	NSDHL	0.483245	0.00508284
rs859375	TNR	0.482802	0.00512942
rs5748919	CECR4	0.482328	0.00517962
rs4656994	NDUFS2	0.482301	0.00518253
rs2035450	TKT	0.482099	0.00520401
rs4754287	CUL5	0.482032	0.00521117
rs10890809	CUL5	0.482032	0.00521117
rs733893	SPSB1	0.48189	0.00522639
rs7627996	NAALADL2	0.48177	0.00523924
rs1381130	NAALADL2	0.48177	0.00523924
rs7550950	NEGR1	0.481618	0.0052557
rs2768376	NEGR1	0.481618	0.0052557
rs11690037	PDE1A	0.48152	0.00526624
rs175634	CISH	0.481443	0.0052745
rs1559862	C18orf1	0.481158	0.00530534
rs1559861	C18orf1	0.481158	0.00530534
rs6769909	ACPL2	0.481094	0.00531236
rs10415034	SIN3B	0.480951	0.0053279
rs2414945	IQCH	0.480927	0.00533053
rs12440869	IQCH	0.480927	0.00533053
rs3775657	INPP4B	0.480863	0.00533751
rs3775640	INPP4B	0.480863	0.00533751
rs3775655	INPP4B	0.480863	0.00533751
rs221725	PDE10A	0.480859	0.00533798
rs1486849	CDH18	0.480804	0.00534393
rs17216535	CDH18	0.480804	0.00534393
rs11251710	PFKP	0.480635	0.00536243
rs10805350	LDB2	0.48055	0.00537173
rs10063061	PHAX	0.480447	0.00538311
rs946186	ADK	0.480351	0.00539369
rs4746214	ADK	0.480351	0.00539369
rs2322664	NBEA	0.480268	0.00540284
rs1624010	RPL12P32	0.480174	0.00541314
rs1797775	RPL12P32	0.480174	0.00541314
rs1624791	RPL12P32	0.480174	0.00541314
rs1797785	RPL12P32	0.480174	0.00541314
rs6589807	LOC649133	0.480047	0.00542721
rs10927580	RP1-21O18.1	0.480041	0.00542793
rs4451661	ADK	0.479926	0.00544059
rs4746191	ADK	0.479926	0.00544059
rs7910153	ADK	0.479926	0.00544059
rs1250563	ZMIZ1	0.479718	0.00546379
rs2802372	ZMIZ1	0.479718	0.00546379
rs1250564	ZMIZ1	0.479718	0.00546379
rs2282831	ATXN1	0.479509	0.00548709
rs2282832	ATXN1	0.479509	0.00548709
rs4738816	CHD7	0.479466	0.00549187
rs12577127	NEU3	0.479449	0.00549382
rs9689513	MOCS1	0.479355	0.00550428
rs1464572	PRKCE	0.479291	0.00551151
rs7797162	ELMO1	0.479193	0.00552245
rs11033080	SLC1A2	0.47915	0.00552734
rs6430001	KYNU	0.479107	0.00553214
rs352930	KYNU	0.479107	0.00553214
rs11584635	KCNN3	0.47894	0.00555094
rs1891806	KCNN3	0.47894	0.00555094
rs1419110	KCNN3	0.47894	0.00555094
rs13419896	EPAS1	0.47887	0.00555884
rs16829125	EPC2	0.478448	0.00560677
rs1348853	EPC2	0.478448	0.00560677
rs6760050	EPC2	0.478448	0.00560677
rs4972389	EPC2	0.478448	0.00560677
rs13026690	EPC2	0.478448	0.00560677
rs10489991	VAX2	0.478439	0.00560775
rs1003456	LRP2	0.478219	0.00563293
rs35146	CDH11	0.478107	0.00564564
rs35146	CDH11	0.478107	0.00564564
rs35140	CDH11	0.478107	0.00564564
rs4953450	LOC100129286	0.477907	0.00566859
rs1989379	LOC100129125	0.477881	0.00567165
rs41371046	SUSD4	0.477716	0.00569061
rs1518044	SUSD4	0.477716	0.00569061
rs11025336	NAV2	0.477609	0.00570296
rs2070816	FLNA	0.477574	0.00570703
rs2872817	TKTL1	0.477574	0.00570703
rs10456768	LOC728961	0.477574	0.00570706
rs2327869	LOC728961	0.477574	0.00570706
rs2951952	FILIP1	0.477479	0.00571796
rs2951937	FILIP1	0.477479	0.00571796
rs1553087	XYLT1	0.477344	0.00573364
rs1079008	CDH11	0.477342	0.00573393
rs5933428	PLAC1	0.477239	0.00574583
rs920548	THSD4	0.477076	0.00576477
rs920552	THSD4	0.477076	0.00576477
rs2675124	AGAP1	0.477048	0.00576805
rs7213837	GAS7	0.476973	0.00577682
rs11653104	GAS7	0.476973	0.00577682
rs7222885	GAS7	0.476973	0.00577682
rs2119485	PHACTR1	0.476952	0.00577935
rs10848756	TEAD4	0.476679	0.00581133
rs4667556	STK39	0.476631	0.00581688
rs7603464	LOC100131990	0.476589	0.0058219
rs11693463	STAT1	0.476545	0.00582702
rs1058530	C1orf88	0.476541	0.00582751
rs1878819	LOC729847	0.47654	0.00582762
rs775728	ROBO2	0.476454	0.0058378
rs254963	C5orf50	0.476226	0.00586461
rs4426220	FAM155A	0.476083	0.00588159
rs11704444	LARGE	0.476075	0.0058826
rs5749624	LARGE	0.476075	0.0058826
rs5754601	LARGE	0.476075	0.0058826
rs5754596	LARGE	0.476075	0.0058826
rs5754594	LARGE	0.476075	0.0058826
rs11649548	ZNF423	0.475979	0.00589396
rs13009506	ATG16L1	0.475979	0.00589399
rs4942460	ZC3H13	0.475813	0.00591366
rs4941537	ZC3H13	0.475813	0.00591366
rs11036815	OR51B2	0.475676	0.00593001
rs16882693	TRAM2	0.475624	0.0059363
rs3787303	SNAP25	0.475616	0.00593722
rs4368195	GAS7	0.475579	0.00594166
rs7723465	EPB41L4A	0.475554	0.00594462
rs4557033	PRKCE	0.475273	0.00597839
rs11025988	NELL1	0.475186	0.00598879
rs9923657	XYLT1	0.475109	0.00599815
rs9934863	XYLT1	0.475109	0.00599815
rs11258001	CAMK1D	0.474855	0.00602883
rs2268337	SERPINA3	0.47484	0.00603067
rs10270723	DNAJB9	0.47483	0.00603181
rs12498673	SORBS2	0.47483	0.00603185
rs4597267	LOC728292	0.474699	0.00604773
rs7498488	CDH13	0.474666	0.00605178
rs1978759	MGMT	0.474611	0.00605836
rs7085289	MGMT	0.474611	0.00605836
rs4751112	MGMT	0.474611	0.00605836
rs1978758	MGMT	0.474611	0.00605836
rs11016881	MGMT	0.474611	0.00605836
rs553791	KL	0.474512	0.00607053
rs684492	KL	0.474512	0.00607053
rs554634	KL	0.474512	0.00607053
rs684868	KL	0.474512	0.00607053
rs2067703	GAP43	0.474507	0.00607111
rs2124359	ST8SIA2	0.474472	0.00607537
rs7656795	GPR125	0.474436	0.00607972
rs6886921	ADCY2	0.474013	0.00613156
rs17060332	LHFP	0.47378	0.00616024
rs9295984	HLA-H	0.473672	0.00617355
rs7761855	HLA-H	0.473672	0.00617355
rs9295982	HLA-H	0.473672	0.00617355
rs9366776	HLA-H	0.473672	0.00617355
rs9348863	HLA-H	0.473672	0.00617355
rs7749882	BAI3	0.473498	0.00619517
rs3924604	LOC646208	0.473416	0.00620528
rs8105751	CHST8	0.473324	0.00621678
rs2176922	KIAA0574	0.473059	0.00624978
rs2833753	C21orf45	0.472517	0.00631771
rs2284501	TIAM1	0.472372	0.00633604
rs2300355	TIAM1	0.472372	0.00633604
rs1543002	FAM155A	0.472278	0.00634801
rs1923558	NRG3	0.472233	0.00635361
rs2291862	ITPR1	0.471993	0.00638408
rs475945	HPSE2	0.471973	0.00638672
rs4077341	TNFRSF10C	0.471947	0.00638994
rs876672	CMIP	0.471859	0.00640122
rs16983796	LOC388559	0.471753	0.00641474
rs658976	PGM2L1	0.471577	0.00643723
rs17134467	ARP11	0.471498	0.00644736
rs10226892	ARP11	0.471498	0.00644736
rs1792128	ODZ4	0.471496	0.00644766
rs11841180	ATP8A2	0.471494	0.00644787
rs6420407	WWOX	0.47142	0.00645737
rs9313	SORBS1	0.471368	0.00646401
rs4978523	LOC100129193	0.471223	0.00648276
rs2900528	SOX5	0.471204	0.00648519
rs16971502	MTHFS	0.47109	0.00649995
rs10902111	PSMD13	0.470981	0.00651401
rs11246007	SIRT3	0.470981	0.00651401
rs6724465	NHEJ1	0.470891	0.00652565
rs13090360	RBMS3	0.470866	0.00652887
rs2616548	VGLL4	0.47082	0.00653489
rs6807423	VGLL4	0.47082	0.00653489
rs7718448	LHFPL2	0.47081	0.00653615
rs16875509	LHFPL2	0.47081	0.00653615
rs3806988	CENPQ	0.470791	0.00653862
rs4267943	CENPQ	0.470791	0.00653862
rs6923124	MUT	0.470791	0.00653862
rs201812	TSHZ2	0.470632	0.00655925
rs228606	NPAT	0.470618	0.00656115
rs405078	PHACTR1	0.470566	0.00656784
rs202042	PHACTR1	0.470566	0.00656784
rs7831422	FER1L6	0.470475	0.00657975
rs1294040	SPSB1	0.470385	0.00659153
rs4663611	AGAP1	0.470277	0.00660566
rs7613051	GLB1	0.470245	0.00660978
rs13223746	SDK1	0.470227	0.00661212
rs9309820	ROBO1	0.470227	0.00661215
rs1480688	ROBO1	0.470227	0.00661215
rs407912	FRY	0.470155	0.00662159
rs3823533	DPP6	0.470087	0.0066305
rs7782222	DPP6	0.470087	0.0066305
rs11992455	NRG1	0.47002	0.00663933
rs737026	NRG1	0.47002	0.00663933
rs1462900	NRG1	0.47002	0.00663933
rs1381871	NRG1	0.47002	0.00663933
rs11995481	NRG1	0.47002	0.00663933
rs1462904	NRG1	0.47002	0.00663933
rs10765792	MAML2	0.46995	0.00664859
rs10866631	SLIT3	0.469843	0.00666262
rs3793706	SEC31B	0.469823	0.00666531
rs2295779	HIF1AN	0.469823	0.00666531
rs4919471	HIF1AN	0.469823	0.00666531
rs4604805	SEC31B	0.469823	0.00666531
rs3750629	SEC31B	0.469823	0.00666531
rs2273695	SEC31B	0.469823	0.00666531
rs2273694	SEC31B	0.469823	0.00666531
rs3750627	SEC31B	0.469823	0.00666531
rs16924215	TOX	0.469641	0.00668943
rs12047119	PTPN14	0.469566	0.00669933
rs13250007	ELP3	0.46938	0.00672399
rs1045893	TIMM17A	0.469297	0.00673509
rs9390083	AIG1	0.469015	0.00677271
rs4821158	LARGE	0.468998	0.00677502
rs10846739	SCARB1	0.468942	0.00678251
rs4851526	IL1R2	0.468922	0.0067851
rs12958434	MAPRE2	0.468872	0.00679179
rs721881	MAPRE2	0.468872	0.00679179
rs10885595	ABLIM1	0.46884	0.00679613
rs10764473	KIAA1217	0.468702	0.0068147
rs4586050	KIAA1217	0.468702	0.0068147
rs6494640	FLJ11506	0.468551	0.00683497
rs7163460	IQCH	0.468551	0.00683497
rs8025186	IQCH	0.468551	0.00683497
rs7176940	IQCH	0.468551	0.00683497
rs8030142	IQCH	0.468551	0.00683497
rs7183186	IQCH	0.468551	0.00683497
rs12692966	CYBRD1	0.468327	0.00686527
rs10516364	KCNIP4	0.468327	0.00686527
rs332860	SIPA1L3	0.468203	0.0068821
rs3852911	SIPA1L3	0.468203	0.0068821
rs2059876	CHST8	0.468202	0.00688218
rs11182965	ANO6	0.468068	0.00690034
rs3739231	DENND3	0.467949	0.00691662
rs1904558	DYRK2	0.467937	0.00691822
rs9367480	LOC647163	0.467716	0.00694833
rs9364386	KIF25	0.46745	0.00698484
rs9929593	A2BP1	0.467394	0.00699246
rs11223211	OPCML	0.46724	0.00701368
rs4687592	RAD54L2	0.467192	0.00702038
rs17661242	VPRBP	0.467192	0.00702038
rs9295375	RPS6KA2	0.466972	0.0070508
rs767019	CLEC16A	0.466959	0.00705249
rs2072327	ALDH3A1	0.466846	0.0070682
rs1358826	CLCA1	0.466577	0.00710561
rs2280032	KCNAB1	0.466535	0.0071114
rs6013672	TSHZ2	0.466498	0.00711669
rs999959	PALLD	0.466481	0.00711897
rs883731	PID1	0.46643	0.0071261
rs2274914	KIF27	0.466213	0.00715643
rs10846738	SCARB1	0.466205	0.00715761
rs9812752	RBMS3	0.466195	0.00715906
rs9293702	AGGF1	0.466074	0.00717603
rs4545307	TFB2M	0.466046	0.00717996
rs12735904	TFB2M	0.466046	0.00717996
rs17804446	RTN1	0.465944	0.00719426
rs9854434	NAALADL2	0.46586	0.00720612
rs4425273	NAALADL2	0.46586	0.00720612
rs1938456	LOC729620	0.465566	0.00724771
rs7515899	LOC729620	0.465566	0.00724771
rs10749776	LOC729620	0.465566	0.00724771
rs1317531	LOC729620	0.465566	0.00724771
rs1938457	LOC729620	0.465566	0.00724771
rs1938441	LOC729620	0.465566	0.00724771
rs10736409	LOC729620	0.465566	0.00724771
rs1938443	LOC729620	0.465566	0.00724771
rs854802	MYO15A	0.465423	0.00726794
rs16924325	TOX	0.465414	0.00726934
rs10504270	TOX	0.465414	0.00726934
rs384740	FOXN3	0.465293	0.00728651
rs16996418	PAK7	0.465239	0.00729423
rs3123655	RET	0.465081	0.00731667
rs2269656	TNN	0.464927	0.00733872
rs4952819	EPAS1	0.464893	0.00734362
rs3820387	POGK	0.46484	0.00735126
rs12652010	PDZD2	0.464783	0.00735943
rs11009788	C10orf112	0.464755	0.0073635
rs2282432	TBC1D2	0.464742	0.00736533
rs3824452	TBC1D2	0.464742	0.00736533
rs8083001	CNDP2	0.464741	0.00736542
rs4891559	CNDP2	0.464741	0.00736542
rs3829640	CNDP2	0.464741	0.00736542
rs16920732	LOC389662	0.464723	0.00736801
rs7114794	ACAT1	0.464672	0.00737543
rs630075	SPSB1	0.464506	0.00739922
rs7606593	THSD7B	0.464412	0.00741279
rs7000369	CSMD1	0.464208	0.00744234
rs3756054	SNCA	0.464178	0.00744672
rs7661330	SNCA	0.464178	0.00744672
rs3857057	SNCA	0.464178	0.00744672
rs3775439	SNCA	0.464178	0.00744672
rs11012416	NEBL	0.464174	0.00744737
rs11126291	ADD2	0.464147	0.00745119
rs12544054	SGCZ	0.464041	0.00746659
rs13039651	PCSK2	0.463922	0.00748398
rs6080697	PCSK2	0.463922	0.00748398
rs13061150	ATP6V1A	0.463905	0.00748645
rs12695295	ATP6V1A	0.463905	0.00748645
rs6748771	ANTXR1	0.463871	0.00749134
rs1321398	DMD	0.463798	0.00750199
rs8065239	AATF	0.463745	0.00750974
rs11867262	AATF	0.463745	0.00750974
rs1362321	GRIN2A	0.463722	0.00751311
rs2267786	GRIN2A	0.463722	0.00751311
rs971036	GRIN2A	0.463722	0.00751311
rs971035	GRIN2A	0.463722	0.00751311
rs11646587	GRIN2A	0.463722	0.00751311
rs1362319	GRIN2A	0.463722	0.00751311
rs10143659	PRKD1	0.46368	0.00751925
rs11847410	PRKD1	0.46368	0.00751925
rs6571317	PRKD1	0.46368	0.00751925
rs11851251	PRKD1	0.46368	0.00751925
rs11845981	PRKD1	0.46368	0.00751925
rs10149558	PRKD1	0.46368	0.00751925
rs2038905	CCBL2	0.463509	0.00754425
rs4694666	MTHFD2L	0.463492	0.00754673
rs464420	RASGRF2	0.463436	0.00755505
rs4479595	TMEM108	0.463378	0.00756348
rs4617217	WNK2	0.463279	0.00757809
rs11006937	MPP7	0.463138	0.00759891
rs1064196	RPS6KA1	0.463021	0.0076161
rs1025090	PLEKHA9	0.462962	0.00762484
rs11051641	RPL12P32	0.462805	0.00764807
rs9788199	RPL12P32	0.462805	0.00764807
rs10162521	C14orf145	0.462728	0.00765956
rs2371331	C14orf145	0.462728	0.00765956
rs2122425	C14orf145	0.462728	0.00765956
rs8011469	C14orf145	0.462728	0.00765956
rs6574586	C14orf145	0.462728	0.00765956
rs7492330	C14orf145	0.462728	0.00765956
rs10148845	C14orf145	0.462728	0.00765956
rs4904763	CCDC88C	0.462673	0.00766772
rs3827416	NSDHL	0.462586	0.00768074
rs4376639	NSDHL	0.462586	0.00768074
rs9656041	LOC402679	0.462556	0.00768509
rs6500257	ZNF423	0.462476	0.00769708
rs11647031	ZNF423	0.462476	0.00769708
rs11044151	PIK3C2G	0.462379	0.00771157
rs7589989	PDE1A	0.462173	0.00774245
rs11647676	WWOX	0.46215	0.00774589
rs6716119	SNTG2	0.462117	0.00775072
rs10180028	SNTG2	0.462117	0.00775072
rs6445490	MAGI1	0.462108	0.00775222
rs1331377	KIAA2026	0.462039	0.00776257
rs6910232	SYCP2L	0.462036	0.00776288
rs1655645	KIAA0574	0.461951	0.00777572
rs11134935	CPLX2	0.461948	0.00777625
rs17650886	PALLD	0.46193	0.00777886
rs16943452	RORA	0.461925	0.0077797
rs2497959	C1orf227	0.461908	0.00778223
rs2291772	FLVCR1	0.461908	0.00778223
rs17019818	FLVCR1	0.461908	0.00778223
rs7544198	FLVCR1	0.461908	0.00778223
rs12567713	FLVCR1	0.461908	0.00778223
rs2291773	FLVCR1	0.461908	0.00778223
rs6977223	PLXNA4	0.461642	0.0078223
rs3924264	NDUFS2	0.461635	0.00782336
rs3924264	NDUFS2	0.461635	0.00782336
rs9369649	GPR110	0.461549	0.0078364
rs221487	NRXN3	0.46138	0.00786205
rs7885606	FRMPD4	0.461363	0.00786464
rs16978548	RNF165	0.461337	0.00786855
rs7760546	SLC22A23	0.461249	0.00788193
rs6815791	LOC100128580	0.46117	0.00789407
rs236919	PCSK7	0.461057	0.00791123
rs236919	PCSK7	0.461057	0.00791123
rs757223	WDR62	0.460833	0.00794557
rs7246292	WDR62	0.460833	0.00794557
rs7090959	VTI1A	0.460812	0.00794873
rs11885134	ANTXR1	0.460774	0.00795459
rs12717846	PPARGC1B	0.460598	0.00798153
rs9324628	PPARGC1B	0.460598	0.00798153
rs11615824	ACACB	0.460453	0.0080039
rs3777673	HECA	0.460434	0.00800693
rs3777672	HECA	0.460434	0.00800693
rs6112513	SLC24A3	0.46043	0.00800748
rs1092183	PRKCH	0.460385	0.0080145
rs9382120	TRAM2	0.460065	0.00806403
rs2143829	TRAM2	0.460065	0.00806403
rs848119	SLC25A21	0.460061	0.00806462
rs7702760	HOMER1	0.459982	0.00807683
rs2143258	PAK7	0.459771	0.0081097
rs1478913	RYR2	0.459753	0.00811253
rs195112	STK32B	0.459649	0.00812874
rs3775658	INPP4B	0.459598	0.00813668
rs4970821	LOC727941	0.459551	0.00814401
rs2336015	LOC727941	0.459551	0.00814401
rs10881518	LOC727941	0.459551	0.00814401
rs12403287	LOC727941	0.459551	0.00814401
rs6703814	LOC727941	0.459551	0.00814401
rs6670322	LOC727941	0.459551	0.00814401
rs6690308	LOC727941	0.459551	0.00814401
rs3817518	DPP6	0.459519	0.008149
rs12534701	DPP6	0.459519	0.008149
rs2459367	WDR72	0.459498	0.00815233
rs690487	WDR72	0.459498	0.00815233
rs1205729	SEMA5A	0.459482	0.00815483
rs8026050	SORD	0.459441	0.0081613
rs2000202	PTER	0.459388	0.00816966
rs535081	CRTAC1	0.459359	0.00817412
rs1925557	CRTAC1	0.459359	0.00817412
rs7069882	CRTAC1	0.459359	0.00817412
rs533358	CRTAC1	0.459359	0.00817412
rs493478	CRTAC1	0.459359	0.00817412
rs8082807	DCC	0.458991	0.00823213
rs10504271	TOX	0.458973	0.00823499
rs9679290	EPAS1	0.458972	0.00823512
rs6758592	EPAS1	0.458972	0.00823512
rs10491575	ASTN2	0.458916	0.0082439
rs3765536	ASTN2	0.458916	0.0082439
rs9944447	AATF	0.458611	0.00829231
rs2411163	AATF	0.458611	0.00829231
rs8073172	AATF	0.458611	0.00829231
rs9903518	AATF	0.458611	0.00829231
rs17139100	AATF	0.458611	0.00829231
rs12941140	AATF	0.458611	0.00829231
rs12440572	KIAA1199	0.458467	0.00831529
rs2939950	CDC2	0.458435	0.00832033
rs2261327	CDC2	0.458435	0.00832033
rs2456770	CDC2	0.458435	0.00832033
rs702335	SAMD5	0.458425	0.00832197
rs10116542	GKAP1	0.458393	0.00832703
rs12648855	UNC5C	0.458371	0.0083306
rs338565	FAM129A	0.458352	0.00833362
rs1840413	TMEM163	0.458285	0.00834427
rs4021810	PCDH11X	0.458136	0.00836801
rs1016815	TNR	0.458125	0.00836978
rs1218347	FRMD4A	0.457957	0.00839675
rs1218373	FRMD4A	0.457957	0.00839675
rs1218348	FRMD4A	0.457957	0.00839675
rs2713195	TFCP2L1	0.457947	0.00839835
rs2713211	TFCP2L1	0.457947	0.00839835
rs11890430	TFCP2L1	0.457947	0.00839835
rs438258	ATXN1	0.457653	0.00844566
rs7856502	DMRT1	0.457628	0.0084497
rs1885775	DMRT1	0.457628	0.0084497
rs17010934	CNTNAP5	0.457624	0.00845047
rs736864	LOC100131673	0.457615	0.00845191
rs7078182	LGI1	0.457564	0.00846011
rs11542623	LRRC41	0.457384	0.00848921
rs2295465	RAD54L	0.457384	0.00848921
rs3783949	BHLHB9	0.457248	0.00851129
rs3783950	BHLHB9	0.457248	0.00851129
rs12494005	CNTN6	0.457243	0.00851209
rs12559539	PAK3	0.457222	0.00851547
rs16995810	MACROD2	0.456964	0.00855762
rs3787601	NCAM2	0.456921	0.00856465
rs1051509	ARHGAP22	0.45685	0.0085762
rs1051507	ARHGAP22	0.45685	0.0085762
rs9888128	MAPK8	0.45685	0.0085762
rs2289805	MAPK8	0.45685	0.0085762
rs11128118	FRMD4B	0.456846	0.00857691
rs11739692	EPB41L4A	0.456825	0.00858035
rs10157351	KIF17	0.456789	0.0085862
rs12038198	CGN	0.456784	0.00858704
rs7827456	NRG1	0.456769	0.00858945
rs4944950	RNF169	0.456702	0.00860039
rs2304683	XRRA1	0.456702	0.00860039
rs7128739	XRRA1	0.456702	0.00860039
rs7105085	XRRA1	0.456702	0.00860039
rs17604008	C4orf16	0.456693	0.00860185
rs7682286	SORCS2	0.456666	0.0086063
rs5911623	GRIA3	0.456503	0.00863315
rs2683260	LOC647020	0.456475	0.00863769
rs7089040	ARMC4	0.456402	0.00864971
rs7089040	ARMC4	0.456402	0.00864971
rs7074562	ARMC4	0.456402	0.00864971
rs7907500	ARMC4	0.456402	0.00864971
rs2297646	ARMC4	0.456402	0.00864971
rs7896951	ARMC4	0.456402	0.00864971
rs1970631	ARMC4	0.456402	0.00864971
rs7893462	ARMC4	0.456402	0.00864971
rs6539333	BTBD11	0.456265	0.00867224
rs2583523	NDST4	0.456132	0.00869435
rs7564253	LRP1B	0.456101	0.00869947
rs7110942	PTPN5	0.455855	0.00874019
rs2482565	KLHL1	0.455839	0.00874287
rs2210447	KLHL1	0.455839	0.00874287
rs6666863	NEGR1	0.4558	0.00874928
rs2801322	NEGR1	0.4558	0.00874928
rs7068369	SH2D4B	0.455749	0.00875782
rs7170841	MAP2K5	0.455657	0.00877317
rs11639267	MAP2K5	0.455657	0.00877317
rs12242465	CRTAC1	0.455547	0.00879153
rs557334	CRTAC1	0.455547	0.00879153
rs560100	CRTAC1	0.455547	0.00879153
rs561111	CRTAC1	0.455547	0.00879153
rs506023	CRTAC1	0.455547	0.00879153
rs2072472	IL1R2	0.455491	0.00880079
rs7909447	C10orf51	0.455365	0.00882197
rs678113	IGDCC3	0.45524	0.00884292
rs4715297	LOC647163	0.455227	0.00884516
rs4715296	LOC647163	0.455227	0.00884516
rs540564	RASGRF2	0.455195	0.00885054
rs10824174	ADK	0.455118	0.00886339
rs2114213	NEGR1	0.455074	0.00887082
rs4807303	GNG7	0.455063	0.0088727
rs7088329	ADK	0.455041	0.00887635
rs9642912	ST3GAL1	0.455028	0.00887862
rs2888232	MAGI1	0.454876	0.0089041
rs10446492	MAGI1	0.454876	0.0089041
rs12635482	MAGI1	0.454876	0.0089041
rs1880524	MAGI1	0.454876	0.0089041
rs17487717	SUSD4	0.454764	0.00892311
rs1949441	SUSD4	0.454764	0.00892311
rs1520229	CDH11	0.454759	0.00892389
rs35176	CDH11	0.454759	0.00892389
rs878359	CDH11	0.454759	0.00892389
rs8025225	ST8SIA2	0.454643	0.00894353
rs7902091	CTNNA3	0.454587	0.00895314
rs17653473	PPARGC1B	0.45456	0.0089577
rs12504466	IRF2	0.454545	0.00896026
rs924507	ANKS1B	0.454474	0.00897223
rs924506	ANKS1B	0.454474	0.00897223
rs7869387	KIF27	0.454401	0.00898466
rs754144	RMI1	0.454401	0.00898466
rs10890308	RNF220	0.45437	0.00899
rs4756220	SLC1A2	0.454356	0.00899231
rs7934047	SLC1A2	0.454356	0.00899231
rs1798246	PRDM16	0.454213	0.0090167
rs1904060	ADK	0.454171	0.00902393
rs10509348	ADK	0.454171	0.00902393
rs7913606	ADK	0.454171	0.00902393
rs12572721	ADK	0.454171	0.00902393
rs7916445	ADK	0.454171	0.00902393
rs4746196	ADK	0.454171	0.00902393
rs4746192	ADK	0.454171	0.00902393
rs16931395	ADK	0.454171	0.00902393
rs4275	TPST2	0.454114	0.00903351
rs12265257	ADARB2	0.454048	0.00904496
rs2031383	C10orf47	0.453946	0.00906235
rs6091669	TSHZ2	0.453933	0.00906454
rs156610	TSHZ2	0.453933	0.00906454
rs9480048	TIAM2	0.453912	0.00906815
rs974134	CALN1	0.453901	0.00907007
rs10215280	CALN1	0.453901	0.00907007
rs7808924	CALN1	0.453901	0.00907007
rs6010521	FAM19A5	0.453886	0.00907264
rs9628480	FAM19A5	0.453886	0.00907264
rs1030473	PDZD2	0.453836	0.00908119
rs596929	KIRREL3	0.453812	0.00908526
rs588974	KIRREL3	0.453812	0.00908526
rs10937826	SORCS2	0.453658	0.00911174
rs17141908	AUTS2	0.453643	0.00911435
rs11699805	LOC100133588	0.453606	0.00912084
rs6631703	DMD	0.453601	0.00912154
rs4738813	CHD7	0.453392	0.00915761
rs10520754	MCTP2	0.453107	0.00920704
rs2651077	ZNF792	0.45305	0.00921695
rs200648	TSHZ2	0.453048	0.00921736
rs200595	TSHZ2	0.453048	0.00921736
rs1003929	CRHR2	0.453037	0.00921916
rs6965973	CRHR2	0.453037	0.00921916
rs2267717	CRHR2	0.453037	0.00921916
rs168061	INPP4B	0.452825	0.00925619
rs1055403	BACH2	0.452659	0.00928515
rs12113491	MAGI2	0.452531	0.00930753
rs10226001	MAGI2	0.452531	0.00930753
rs4727796	MAGI2	0.452531	0.00930753
rs7805367	MAGI2	0.452531	0.00930753
rs2159687	MAGI2	0.452531	0.00930753
rs984312	MAGI2	0.452531	0.00930753
rs12539532	MAGI2	0.452531	0.00930753
rs4730599	MAGI2	0.452531	0.00930753
rs4742134	KIAA2026	0.452476	0.00931715
rs11175195	SRGAP1	0.452418	0.00932738
rs6931421	BCKDHB	0.452356	0.0093383
rs2728082	CNTN4	0.452321	0.00934447
rs13037480	PTPRT	0.45231	0.00934628
rs3756095	IRF2	0.452049	0.00939236
rs9482771	RSPO3	0.451963	0.00940757
rs11057825	SCARB1	0.451888	0.00942088
rs605265	KSR2	0.451781	0.00943971
rs11579178	CCBL2	0.451659	0.00946146
rs8110122	PSG4	0.451533	0.00948392
rs7193741	CPPED1	0.451526	0.00948503
rs7185689	PARN	0.45149	0.00949146
rs7153145	CCDC88C	0.451366	0.00951356
rs7718767	C5orf50	0.451267	0.00953133
rs2510853	DSCAML1	0.451228	0.00953837
rs685916	DSCAML1	0.451228	0.00953837
rs2103391	CHST11	0.451087	0.00956356
rs4297107	GKAP1	0.451059	0.00956849
rs11206211	GLIS1	0.450952	0.00958774
rs11206205	GLIS1	0.450952	0.00958774
rs11206191	GLIS1	0.450952	0.00958774
rs12082358	GLIS1	0.450952	0.00958774
rs12080993	GLIS1	0.450952	0.00958774
rs17126053	FOXN3	0.450904	0.00959638
rs347729	CDH18	0.450737	0.00962645
rs11735182	MAML3	0.450633	0.00964532
rs264025	EIF2B3	0.45063	0.00964577
rs6718078	TMEM163	0.450597	0.00965181
rs7599371	TMEM163	0.450597	0.00965181
rs507579	ANKRD20A1	0.45056	0.00965841
rs731257	SCIN	0.450527	0.00966442
rs202053	PHACTR1	0.450488	0.0096714
rs12557423	LOC100130190	0.450482	0.00967259
rs4619816	DOCK3	0.450422	0.00968343
rs4619816	DOCK3	0.450422	0.00968343
rs2283824	TPST2	0.450337	0.00969883
rs2218898	TTC27	0.450252	0.00971432
rs10415950	ZNF816A	0.450217	0.00972063
rs2421778	CCNJL	0.450151	0.00973263
rs7591449	ZAK	0.450143	0.00973411
rs16861433	ZAK	0.450143	0.00973411
rs1345009	ZAK	0.450143	0.00973411
rs9558985	FAM155A	0.450126	0.00973723
rs4772864	FAM155A	0.450126	0.00973723
rs9840469	FRMD4B	0.450104	0.00974126
rs6480224	CTNNA3	0.450036	0.0097536
rs9347659	PARK2	0.449862	0.00978534
rs7349868	PARK2	0.449862	0.00978534
rs2022999	PARK2	0.449862	0.00978534
rs2506011	RET	0.449749	0.00980612
rs2506021	RET	0.449749	0.00980612
rs4339853	RGS7	0.449685	0.00981784
rs12540093	MAGI2	0.44966	0.00982244
rs716967	UNC13C	0.449642	0.00982566
rs7645701	SLC9A9	0.449628	0.00982829
rs10925473	RYR2	0.449598	0.00983364
rs1709183	ESR1	0.449569	0.0098391
rs6699880	FMN2	0.449555	0.00984171
rs4737967	XKR4	0.449415	0.00986747
rs7008285	XKR4	0.449415	0.00986747
rs16960251	LOC645221	0.449332	0.0098827
rs6841111	KCNIP4	0.449262	0.00989555
rs13143295	KCNIP4	0.449262	0.00989555
rs6828208	KCNIP4	0.449262	0.00989555
rs1491360	KCNIP4	0.449262	0.00989555
rs6846968	KCNIP4	0.449262	0.00989555
rs807914	LOC728275	0.449229	0.00990169
rs9459011	LOC728275	0.449229	0.00990169
rs12666606	DGKB	0.44918	0.00991076
rs3771799	POLE4	0.449071	0.00993098
rs1718049	DMD	0.449066	0.00993183
rs1922289	IL1RL2	0.449057	0.00993349
rs7561482	THSD7B	0.449028	0.00993878
rs1154208	CHST9	0.448946	0.00995401
rs11661776	CHST9	0.448946	0.00995401
rs1185007	CHST9	0.448946	0.00995401
rs9656686	HAUS6	0.448936	0.00995585
rs11149785	WDR59	0.448893	0.00996382
rs8022898	PELI2	0.448813	0.00997872
rs4562840	GRIK4	0.448801	0.00998101
